# Supplementary material for: Drought and UV Radiation Stress Tolerance in Rice Is Improved by Overaccumulation of Non-Enzymatic Antioxidant Flavonoids
Source: Antioxidants (Basel). 2022 May 6;11(5):917. doi: 10.3390/antiox11050917 (PMC9137601; doi:10.3390/antiox11050917)
Supplement: Supplementary file 1 [file antioxidants-11-00917-s001.zip]

Archive with 1 entries (1 files):
- antioxidants-1699399-supplementary.pdf
